# Supplementary material for: Thermally Induced Silane Dehydrocoupling: Hydrophobic and Oleophilic Filter Paper Preparation for Water Separation and Removal from Organic Solvents
Source: Materials (Basel). 2021 Oct 2;14(19):5775. doi: 10.3390/ma14195775 (PMC8510372; doi:10.3390/ma14195775)
Supplement: Supplementary file 1 [file materials-14-05775-s001.zip]

Archive with 1 entries (1 files):
- materials-1366068-supplementary.pdf
